# Supplementary material for: Pyrrolidine-Derived Phenanthroline Diamides: An Influence of Fluorine Atoms on the Coordination of Lu(III) and Some Other f-Elements and Their Solvent Extraction
Source: Int J Mol Sci. 2023 Mar 14;24(6):5569. doi: 10.3390/ijms24065569 (PMC10056393; doi:10.3390/ijms24065569)
Supplement: Supplementary file 1 [file ijms-24-05569-s001.zip]

Archive with 1 entries (1 files):
- ijms-2265955-supplementary.pdf
